# Supplementary material for: Shambhala: a platform-agnostic data harmonizer for gene expression data
Source: BMC Bioinformatics. 2019 Feb 6;20:66. doi: 10.1186/s12859-019-2641-8 (PMC6366102; doi:10.1186/s12859-019-2641-8)
Supplement: Supplementary file 2 — Definitive (Q) and auxiliary calibration (P0) datasets for the Shambhala method. (XLSX 42198 kb) [file 12859_2019_2641_MOESM2_ESM.xlsx]

## Sheet: Definitive_Q_AFX
SYMBOL

## Sheet: Definitive_Q_NGS
SYMBOL

## Sheet: Auxiliary_calibration_P0
SYMBOL
