# Supplementary material for: Shambhala: a platform-agnostic data harmonizer for gene expression data
Source: BMC Bioinformatics. 2019 Feb 6;20:66. doi: 10.1186/s12859-019-2641-8 (PMC6366102; doi:10.1186/s12859-019-2641-8)
Supplement: Supplementary file 3 — Harmonized MAQC gene expression profiles. (XLSX 45943 kb) [file 12859_2019_2641_MOESM3_ESM.xlsx]

## Sheet: QN_ILL
ILM_1_A1

## Sheet: QN_AFX
AFX_1_A1

## Sheet: QN_AGL
AGL_1_A1

## Sheet: DESeq_ILL
ILM_1_A1

## Sheet: DESeq_AFX
AFX_1_A1

## Sheet: DESeq_AGL
AGL_1_A1

## Sheet: ShAFX_ILL
ILM_1_A1

## Sheet: ShAFX_AFX
AFX_1_A1

## Sheet: ShAFX_AGL
AGL_1_A1

## Sheet: ShNGS_ILL
SYMBOL

[truncated: 2 more sheets: ShNGS_AFX, ShNGS_AGL]
